# Supplementary material for: Impacts of Sodium Arsenite on Wood Microbiota of Esca-Diseased Grapevines
Source: J Fungi (Basel). 2021 Jun 22;7(7):498. doi: 10.3390/jof7070498 (PMC8304700; doi:10.3390/jof7070498)
Supplement: Supplementary file 1 [file jof-07-00498-s001.zip]

Archive with 1 entries (1 files):
- jof-1255605-supplementary.pdf
